# Supplementary material for: Fast and Sensitive Bioanalytical Method for the Determination of Deucravacitinib in Human Plasma Using HPLC-MS/MS: Application and Greenness Evaluation
Source: Molecules. 2023 Jul 17;28(14):5471. doi: 10.3390/molecules28145471 (PMC10384560; doi:10.3390/molecules28145471)
Supplement: Supplementary file 1 [file molecules-28-05471-s001.zip]

Archive with 1 entries (1 files):
- molecules-2484619-supplementary.pdf
